# Supplementary material for: Association of α-Dicarbonyls and Advanced Glycation End Products with Insulin Resistance in Non-Diabetic Young Subjects: A Case-Control Study
Source: Nutrients. 2022 Nov 21;14(22):4929. doi: 10.3390/nu14224929 (PMC9695161; doi:10.3390/nu14224929)
Supplement: Supplementary file 1 [file nutrients-14-04929-s001.zip]

Archive with 1 entries (1 files):
- nutrients-2034986-supplementary.pdf
